# Supplementary material for: N-(2,4,6-Trimethyl­phen­yl)formamide
Source: Acta Crystallogr Sect E Struct Rep Online. 2010 Dec 11;67(Pt 1):o120. doi: 10.1107/S1600536810051469 (PMC3050174; doi:10.1107/S1600536810051469)
Supplement: Supplementary file 2 [file e-67-0o120-Isup2.hkl]

# 
# h,k,l, Fc-squared, Fo-squared, sigma(Fo-squared) and status flag 
# 
data_I
_shelx_title ' BvdW17_P21c in P2(1)/c' 
_shelx_refln_list_code          4 
_shelx_F_calc_maximum       93.36 
_exptl_crystal_F_000       352.00 
_reflns_d_resolution_high  0.7985 
 
loop_ 
 _symmetry_equiv_pos_as_xyz 
 'x, y, z' 
 '-x, y+1/2, -z+1/2' 
 '-x, -y, -z' 
 'x, -y-1/2, z-1/2' 
 
_cell_length_a     8.0659 
_cell_length_b    15.9004 
_cell_length_c     8.4290 
_cell_angle_alpha  90.000 
_cell_angle_beta  119.361 
_cell_angle_gamma  90.000 
 
_shelx_F_squared_multiplier     1.000 
 
loop_ 
 _refln_index_h 
 _refln_index_k 
 _refln_index_l 
 _refln_F_squared_calc 
 _refln_F_squared_meas 
 _refln_F_squared_sigma 
 _refln_observed_status 
   1   0   0      631.30      635.44     26.33 o 
   2   0   0     1034.53      933.68     27.30 o 
   3   0   0     1210.77     1197.88     28.16 o 
   4   0   0     1609.33     1658.08     48.28 o 
   5   0   0      124.28      114.00      4.83 o 
   6   0   0       16.27       14.37      0.55 o 
   7   0   0       10.88        9.77      0.45 o 
   8   0   0        0.14        0.06      0.23 o 
   1   1   0     5910.98     5078.18    104.59 o 
   2   1   0     1957.07     1877.02     34.36 o 
   3   1   0      914.91      889.81     16.28 o 
   4   1   0        9.47       13.94      0.28 o 
   5   1   0       19.05       18.56      0.46 o 
   6   1   0        2.95        2.97      0.21 o 
   7   1   0        3.57        3.32      0.19 o 
   8   1   0        0.00        0.19      0.17 o 
   0   2   0      207.55      197.56      8.19 o 
   1   2   0      102.86      100.51      2.07 o 
   2   2   0      358.18      360.73      6.04 o 
   3   2   0      696.78      653.02     10.92 o 
   4   2   0       79.44       72.03      1.24 o 
   5   2   0        0.22        0.50      0.12 o 
   6   2   0        3.62        3.78      0.21 o 
   7   2   0       11.00       10.03      0.32 o 
   8   2   0        8.43        7.38      0.34 o 
   1   3   0      146.36      142.31      3.42 o 
   2   3   0      878.80      841.52     15.39 o 
   3   3   0       23.72       19.04      0.62 o 
   4   3   0       21.80       22.51      0.60 o 
   5   3   0       48.62       39.25      0.88 o 
   6   3   0        6.94        8.06      0.31 o 
   7   3   0       13.61       12.70      0.54 o 
   8   3   0        0.53        0.96      0.23 o 
   0   4   0      206.07      195.47      5.56 o 
   1   4   0      426.47      452.86     10.78 o 
   2   4   0       26.92       28.46      0.77 o 
   3   4   0       64.04       59.95      2.31 o 
   4   4   0        1.32        3.93      0.18 o 
   5   4   0       22.01       23.16      0.65 o 
   6   4   0      198.28      186.12      5.55 o 
   7   4   0        7.84        8.25      0.41 o 
   8   4   0        6.11        5.67      0.30 o 
   1   5   0      222.09      258.12      5.22 o 
   2   5   0      126.70      158.28      3.29 o 
   3   5   0      269.95      267.24      5.54 o 
   4   5   0        4.89        5.15      0.21 o 
   5   5   0       70.61       63.99      1.71 o 
   6   5   0       79.69       73.87      2.05 o 
   7   5   0       20.21       20.95      0.78 o 
   8   5   0        7.96        9.03      0.47 o 
   0   6   0       27.06       26.20      0.87 o 
   1   6   0      147.39      146.83      2.68 o 
   2   6   0      526.04      578.74     11.93 o 
   3   6   0      165.47      159.83      3.85 o 
   4   6   0       14.68       17.22      0.49 o 
   5   6   0      175.61      154.72      3.77 o 
   6   6   0        7.98        8.43      0.33 o 
   7   6   0        1.51        1.31      0.28 o 
   8   6   0        0.18       -0.05      0.36 o 
   1   7   0      762.89      828.16     15.00 o 
   2   7   0      259.66      236.31      4.90 o 
   3   7   0        0.30        0.46      0.11 o 
   4   7   0       70.69       56.33      1.66 o 
   5   7   0       31.55       27.99      0.77 o 
   6   7   0        3.06        3.46      0.22 o 
   7   7   0        2.15        2.90      0.33 o 
   0   8   0      131.55      155.19      3.66 o 
   1   8   0      400.03      430.73      7.81 o 
   2   8   0        5.81        9.36      0.29 o 
   3   8   0      152.42      147.29      7.49 o 
   4   8   0       86.39       70.88      1.77 o 
   5   8   0        0.08        0.13      0.14 o 
   6   8   0       21.68       22.02      0.66 o 
   7   8   0       15.93       18.10      1.00 o 
   1   9   0       27.83       32.52      0.70 o 
   2   9   0       40.29       36.75      0.94 o 
   3   9   0      152.85      165.79      4.01 o 
   4   9   0        1.31        1.36      0.19 o 
   5   9   0       61.48       61.89      1.93 o 
   6   9   0        9.23       10.01      0.59 o 
   7   9   0       13.39       12.01      0.76 o 
   0  10   0       11.73        8.36      0.31 o 
   1  10   0      165.52      151.88      7.99 o 
   2  10   0      100.28      112.14      3.35 o 
   3  10   0        2.08        3.18      0.22 o 
   4  10   0       13.76       10.58      0.43 o 
   5  10   0       27.19       25.49      0.88 o 
   6  10   0       85.46       85.00      3.48 o 
   7  10   0        4.81        4.38      0.48 o 
   1  11   0        1.01        0.86      0.13 o 
   2  11   0        5.58        7.07      0.31 o 
   3  11   0        5.88        6.30      0.31 o 
   4  11   0       16.19       11.77      0.48 o 
   5  11   0        0.05       -0.08      0.42 o 
   6  11   0       53.20       57.12      1.84 o 
   0  12   0      181.40      154.18      6.47 o 
   1  12   0       39.42       39.68      1.00 o 
   2  12   0       31.57       29.43      0.97 o 
   3  12   0       36.36       31.32      1.04 o 
   4  12   0        0.44        0.59      0.29 o 
   5  12   0        1.12        2.18      0.28 o 
   6  12   0       17.49       18.00      0.71 o 
   7  12   0       18.16       22.33      1.23 o 
   1  13   0      147.70      132.43      3.96 o 
   2  13   0        2.17        3.19      0.23 o 
   3  13   0       21.55       19.44      0.70 o 
   4  13   0        0.76        0.54      0.21 o 
   5  13   0        0.56        0.79      0.24 o 
   6  13   0        1.07        1.54      0.30 o 
   0  14   0      354.35      332.61     13.83 o 
   1  14   0       35.76       39.80      1.28 o 
   2  14   0        5.56        4.37      0.49 o 
   3  14   0        0.87        0.74      0.21 o 
   4  14   0       11.77       10.31      0.46 o 
   5  14   0        0.01       -0.09      0.21 o 
   6  14   0        0.92        1.82      0.45 o 
   1  15   0        8.03        8.59      0.40 o 
   2  15   0        9.46       10.47      0.45 o 
   3  15   0        5.51        5.66      0.33 o 
   4  15   0        2.99        2.80      0.30 o 
   5  15   0        4.83        4.66      0.33 o 
   0  16   0      223.62      213.59      8.98 o 
   1  16   0       13.91       12.81      0.53 o 
   2  16   0       15.26       15.46      0.61 o 
   3  16   0        4.86        4.54      0.50 o 
   4  16   0       42.84       45.97      1.51 o 
   1  17   0       35.98       37.45      1.25 o 
   2  17   0        2.39        3.32      0.33 o 
   3  17   0        3.80        4.09      0.39 o 
   0  18   0        0.92        1.52      0.38 o 
   1  18   0        2.75        3.28      0.30 o 
   2  18   0        2.22        4.06      0.37 o 
  -9   1   1        3.88        4.47      0.42 o 
  -8   1   1        7.26        7.15      0.33 o 
  -7   1   1       13.99       13.34      0.39 o 
  -6   1   1       13.50       13.74      0.34 o 
  -5   1   1       48.41       58.33      1.16 o 
  -4   1   1        2.13        0.47      0.10 o 
  -3   1   1      408.41      413.84      6.97 o 
  -2   1   1     1557.51     1519.34     28.01 o 
  -1   1   1     1971.58     1915.04     45.62 o 
   0   1   1     1256.45     1227.98     51.23 o 
   1   1   1     2325.59     2396.10     49.29 o 
   2   1   1      756.87      746.11     13.73 o 
   3   1   1        0.93        0.33      0.06 o 
   4   1   1       67.20       72.90      1.54 o 
   5   1   1       21.73       25.07      0.85 o 
   6   1   1        5.96        7.48      0.30 o 
   7   1   1        1.20        1.06      0.17 o 
  -9   2   1        2.68        3.86      0.85 o 
  -8   2   1        4.13        3.31      0.25 o 
  -7   2   1        0.25        0.38      0.17 o 
  -6   2   1        2.15        2.81      0.16 o 
  -5   2   1        3.71        2.60      0.13 o 
  -4   2   1      486.15      527.18     10.88 o 
  -3   2   1      159.38      181.50      3.77 o 
  -2   2   1      705.68      661.33     13.63 o 
  -1   2   1      344.98      313.24      6.42 o 
   0   2   1     2022.50     1953.67     56.98 o 
   1   2   1      908.39      964.67     19.51 o 
   2   2   1      189.48      176.38      3.63 o 
   3   2   1       28.27       32.72      0.62 o 
   4   2   1       23.84       21.94      0.51 o 
   5   2   1        3.78        3.76      0.20 o 
   6   2   1       54.65       53.26      1.38 o 
   7   2   1        0.00        0.00      0.16 o 
  -9   3   1        0.06        0.02      0.27 o 
  -8   3   1        4.81        3.91      0.25 o 
  -7   3   1        0.13        0.18      0.15 o 
  -6   3   1       22.35       20.36      0.59 o 
  -5   3   1       43.99       42.26      0.94 o 
  -4   3   1       94.92       93.88      2.89 o 
  -3   3   1      333.02      295.86      6.12 o 
  -2   3   1       82.29       80.43      1.74 o 
  -1   3   1       70.02       65.52      1.28 o 
   0   3   1     1093.09     1143.13     23.39 o 
   1   3   1     2808.25     2769.20     45.70 o 
   2   3   1      755.77      799.60     14.63 o 
   3   3   1      283.50      245.08      4.52 o 
   4   3   1      184.92      186.63      4.22 o 
   5   3   1      206.68      195.96      4.74 o 
   6   3   1       19.88       21.32      0.63 o 
   7   3   1        8.21        8.27      0.34 o 
  -8   4   1       12.45       13.41      0.48 o 
  -7   4   1        7.06        7.06      0.26 o 
  -6   4   1       88.59       85.29      2.13 o 
  -5   4   1      160.87      140.46      3.42 o 
  -4   4   1       12.34       14.04      0.45 o 
  -3   4   1        5.70        7.40      0.24 o 
  -2   4   1      190.59      187.99      4.29 o 
  -1   4   1     1623.28     1688.63     34.27 o 
   0   4   1     2778.77     2944.05     60.17 o 
   1   4   1     2686.21     2660.86     47.88 o 
   2   4   1      173.26      185.21      3.41 o 
   3   4   1      236.48      237.56      4.38 o 
   4   4   1      248.68      243.21      5.98 o 
   5   4   1      335.86      308.53      7.41 o 
   6   4   1        2.09        3.70      0.26 o 
   7   4   1        0.78        0.99      0.25 o 
  -8   5   1        0.76        0.89      0.22 o 
  -7   5   1        0.04       -0.08      0.15 o 
  -6   5   1       58.87       57.41      1.47 o 
  -5   5   1      390.64      373.15      8.93 o 
  -4   5   1       37.13       32.36      0.75 o 
  -3   5   1       98.30      120.53      2.61 o 
  -2   5   1      188.80      196.53      4.34 o 
  -1   5   1      445.68      432.97      8.80 o 
   0   5   1      206.51      184.59      5.02 o 
   1   5   1        6.22        3.53      0.10 o 
   2   5   1      607.05      701.54     14.33 o 
   3   5   1      149.27      156.55      3.24 o 
   4   5   1        0.35        0.70      0.12 o 
   5   5   1        1.53        2.54      0.23 o 
   6   5   1       64.56       62.34      1.96 o 
   7   5   1        1.62        0.91      0.27 o 
  -8   6   1        6.49        6.40      0.55 o 
  -7   6   1        3.33        3.30      0.59 o 
  -6   6   1      116.36      104.06      2.58 o 
  -5   6   1      178.15      165.82      4.03 o 
  -4   6   1        3.50        3.37      0.14 o 
  -3   6   1       16.17       23.85      0.54 o 
  -2   6   1      392.36      408.68      8.44 o 
  -1   6   1      182.99      181.06      3.69 o 
   0   6   1      143.69      152.65      4.00 o 
   2   6   1      356.38      416.29      8.52 o 
   3   6   1        9.08       12.89      0.33 o 
   4   6   1        1.35        2.01      0.16 o 
   5   6   1       14.32       12.96      0.42 o 
   6   6   1       39.47       37.96      1.26 o 
   7   6   1        2.17        4.22      0.39 o 
  -8   7   1        0.39        1.53      0.42 o 
  -7   7   1        7.91        7.61      0.40 o 
  -6   7   1        1.49        2.86      0.31 o 
  -5   7   1       33.44       35.09      0.93 o 
  -4   7   1       57.91       54.64      1.37 o 
  -3   7   1       53.23       61.57      1.37 o 
  -2   7   1       46.54       63.75      1.36 o 
  -1   7   1      238.93      239.10      4.88 o 
   0   7   1      118.52      106.27      2.53 o 
   1   7   1       16.02       19.95      0.44 o 
   2   7   1        9.60       12.29      0.31 o 
   3   7   1       30.03       23.03      0.54 o 
   4   7   1       10.21       11.06      0.43 o 
   5   7   1       19.42       19.39      0.58 o 
   6   7   1        0.11        0.33      0.22 o 
   7   7   1        2.87        3.62      0.37 o 
  -7   8   1        0.32        0.52      0.25 o 
  -6   8   1      354.15      343.60     18.73 o 
  -5   8   1       48.57       50.77      1.60 o 
  -4   8   1       29.95       30.25      0.99 o 
  -3   8   1        0.15        0.30      0.11 o 
  -2   8   1     1410.32     1692.94     36.19 o 
  -1   8   1        6.74       11.52      0.32 o 
   0   8   1      106.59       82.98      1.73 o 
   1   8   1      125.85      130.53      2.67 o 
   2   8   1       69.10       61.40      1.53 o 
   3   8   1        6.63        8.31      0.28 o 
   4   8   1       30.53       28.50      0.78 o 
   5   8   1        5.59        6.08      0.26 o 
   6   8   1       19.60       19.09      0.73 o 
   7   8   1        0.84        1.62      0.29 o 
  -7   9   1       25.01       26.44      1.07 o 
  -6   9   1       37.67       39.13      2.09 o 
  -5   9   1      168.97      145.77      4.37 o 
  -4   9   1       44.07       44.71      1.41 o 
  -3   9   1      371.13      375.22     11.00 o 
  -2   9   1       27.87       24.07      0.78 o 
  -1   9   1       74.47       79.00      1.82 o 
   0   9   1       79.96       81.20      1.69 o 
   1   9   1       32.60       37.98      0.82 o 
   2   9   1      285.23      266.88      6.40 o 
   3   9   1        1.96        3.00      0.17 o 
   4   9   1        3.93        6.13      0.28 o 
   5   9   1        1.46        1.84      0.21 o 
   6   9   1       14.97       16.76      0.81 o 
  -8  10   1        0.17       -0.37      0.41 o 
  -7  10   1       16.44       16.53      0.67 o 
  -6  10   1        0.65        0.87      0.25 o 
  -5  10   1       76.44       67.56      2.96 o 
  -4  10   1        2.48        2.64      0.40 o 
  -3  10   1        3.85        2.99      0.21 o 
  -2  10   1      105.89       92.45      2.78 o 
  -1  10   1      123.34      108.02      2.58 o 
   0  10   1       67.32       56.23      1.20 o 
   1  10   1       14.91       18.43      0.43 o 
   2  10   1      193.51      198.38      4.78 o 
   3  10   1       40.21       45.38      1.27 o 
   4  10   1        3.18        3.20      0.39 o 
   5  10   1        0.32        0.48      0.29 o 
   6  10   1       65.90       71.22      3.15 o 
  -7  11   1        4.01        4.76      0.34 o 
  -6  11   1       24.60       22.62      0.83 o 
  -5  11   1        2.59        3.38      0.25 o 
  -4  11   1       25.32       26.40      0.89 o 
  -3  11   1      108.03       93.78      2.84 o 
  -2  11   1       21.74       24.00      0.80 o 
  -1  11   1        2.12        2.20      0.15 o 
   0  11   1        0.42        1.53      0.15 o 
   1  11   1       98.58      104.12      3.12 o 
   2  11   1        1.38        2.15      0.36 o 
   3  11   1       15.24       15.42      0.57 o 
   4  11   1       21.09       16.56      0.62 o 
   5  11   1       22.99       22.95      0.83 o 
   6  11   1        7.26        6.95      0.54 o 
  -7  12   1        8.61        8.75      0.65 o 
  -6  12   1        1.35        1.79      0.28 o 
  -5  12   1        3.80        3.65      0.32 o 
  -4  12   1       15.96       14.31      0.55 o 
  -3  12   1        2.52        2.66      0.21 o 
  -2  12   1      162.79      149.54      8.52 o 
  -1  12   1       39.67       44.44      1.12 o 
   0  12   1       71.11       66.05      1.62 o 
   1  12   1        2.53       10.44      0.41 o 
   2  12   1       56.08       55.17      2.33 o 
   3  12   1       13.46       13.93      0.62 o 
   4  12   1        5.45        3.81      0.27 o 
   5  12   1       26.03       29.73      1.03 o 
   6  12   1        0.57        0.90      0.38 o 
  -6  13   1        6.94        7.79      0.41 o 
  -5  13   1       17.06       15.53      0.61 o 
  -4  13   1       13.05       13.88      0.81 o 
  -3  13   1        2.63        2.89      0.28 o 
  -2  13   1       17.20       15.05      0.56 o 
  -1  13   1      132.16      126.35      3.06 o 
   0  13   1      180.89      173.12      4.10 o 
   1  13   1        1.12        1.43      0.18 o 
   2  13   1        5.63        5.07      0.28 o 
   3  13   1       58.09       54.37      2.33 o 
   4  13   1       14.23       14.02      0.92 o 
   5  13   1        5.45        5.31      0.34 o 
  -6  14   1        0.35        0.95      0.41 o 
  -5  14   1       11.47       10.46      0.48 o 
  -4  14   1       29.99       23.88      1.02 o 
  -3  14   1        0.74        1.97      0.25 o 
  -2  14   1       18.98       19.03      0.68 o 
  -1  14   1      143.69      140.44      4.20 o 
   0  14   1      109.75      101.50      2.45 o 
   1  14   1       23.41       22.79      0.63 o 
   2  14   1       34.81       32.82      1.09 o 
   3  14   1       11.34        8.50      0.40 o 
   4  14   1        1.84        1.48      0.27 o 
   5  14   1        0.37        0.27      0.54 o 
  -5  15   1        5.78        4.92      0.33 o 
  -4  15   1        1.54        1.64      0.27 o 
  -3  15   1       57.72       56.50      1.79 o 
  -2  15   1       10.14       10.84      0.46 o 
  -1  15   1       54.86       57.74      1.81 o 
   0  15   1      171.90      160.82      4.80 o 
   1  15   1      109.74      103.24      4.97 o 
   2  15   1        9.37       10.98      0.47 o 
   3  15   1        0.87        0.91      0.23 o 
   4  15   1       14.73       13.53      0.57 o 
   5  15   1        1.42        0.69      0.42 o 
  -4  16   1        0.06        0.18      0.34 o 
  -3  16   1        8.77        8.13      0.40 o 
  -2  16   1        0.77        0.37      0.21 o 
  -1  16   1        0.83        1.24      0.39 o 
   0  16   1        0.70        1.33      0.27 o 
   1  16   1      106.30      100.94      3.08 o 
   2  16   1        3.40        3.22      0.37 o 
   3  16   1        2.66        3.03      0.33 o 
   4  16   1        2.09        3.50      0.72 o 
  -3  17   1        1.46        1.69      0.29 o 
  -2  17   1        4.49        4.23      0.29 o 
  -1  17   1        5.15        4.56      0.30 o 
   0  17   1        9.61       10.32      0.78 o 
   1  17   1       41.12       46.36      1.51 o 
   2  17   1        2.99        3.24      0.27 o 
   3  17   1        5.29        5.26      0.53 o 
  -2  18   1        0.01       -0.18      0.20 o 
  -1  18   1        4.11        3.94      0.29 o 
   0  18   1       12.50       11.01      0.49 o 
   1  18   1        1.06        1.66      0.29 o 
   2  18   1        2.87        3.61      0.48 o 
  -9   0   2        0.14        0.34      0.38 o 
  -8   0   2       45.85       41.61      1.98 o 
  -7   0   2       11.77       10.70      0.47 o 
  -6   0   2       20.17       15.89      0.60 o 
  -5   0   2        3.14        7.55      0.36 o 
  -4   0   2      718.31      839.58     24.47 o 
  -3   0   2     1840.30     1944.84     56.70 o 
  -2   0   2      118.72      112.25      3.30 o 
  -1   0   2     3484.60     3695.62     85.95 o 
   0   0   2      741.30      821.49     18.95 o 
   1   0   2      257.65      270.67     11.18 o 
   2   0   2      117.04       93.88      2.78 o 
   3   0   2        0.84        0.74      0.20 o 
   4   0   2       13.46       15.18      0.77 o 
   5   0   2       30.74       31.63      1.48 o 
   6   0   2       13.15       14.30      0.81 o 
   7   0   2        5.95        5.55      0.43 o 
  -9   1   2        5.10        4.69      0.35 o 
  -8   1   2        1.05        2.25      0.31 o 
  -7   1   2       50.43       45.94      1.05 o 
  -6   1   2       40.85       46.48      0.93 o 
  -5   1   2      144.01      130.49      2.45 o 
  -4   1   2      909.42     1059.58     19.50 o 
  -3   1   2      167.74      177.34      3.29 o 
  -2   1   2      614.60      535.91     11.03 o 
  -1   1   2     1203.65     1181.01     22.07 o 
   0   1   2     6567.34     6185.04    109.73 o 
   1   1   2        7.53        5.59      0.14 o 
   2   1   2       13.41       10.38      0.42 o 
   3   1   2        7.35        8.93      0.34 o 
   4   1   2       25.41       24.73      0.82 o 
   5   1   2       26.12       27.02      0.91 o 
   6   1   2       40.12       39.24      1.29 o 
   7   1   2        1.26        1.52      0.22 o 
  -9   2   2        1.18        0.59      0.28 o 
  -8   2   2        9.70       11.27      0.42 o 
  -7   2   2       27.96       28.45      0.73 o 
  -6   2   2       24.61       25.45      0.55 o 
  -5   2   2       38.67       36.37      0.73 o 
  -4   2   2      344.92      433.94      7.31 o 
  -3   2   2     1992.81     1934.39     32.49 o 
  -2   2   2        1.35        1.23      0.09 o 
  -1   2   2     1625.16     1640.69     29.88 o 
   0   2   2     8716.93     7916.82    135.75 o 
   1   2   2      145.61      118.04      2.16 o 
   3   2   2       20.08       22.03      0.50 o 
   4   2   2       74.31       78.47      1.92 o 
   5   2   2       19.67       21.26      0.75 o 
   6   2   2       55.37       56.61      1.47 o 
   7   2   2        1.04        1.37      0.22 o 
  -9   3   2        9.07       11.23      0.77 o 
  -8   3   2       20.33       19.99      0.63 o 
  -7   3   2        4.40        4.13      0.20 o 
  -6   3   2        8.24        7.97      0.23 o 
  -5   3   2       18.60       16.12      0.36 o 
  -4   3   2      129.41      154.59      2.63 o 
  -3   3   2      134.51      111.79      1.90 o 
  -2   3   2       85.54       85.49      1.77 o 
  -1   3   2      649.72      707.72     14.37 o 
   0   3   2     2282.88     2377.40     55.01 o 
   1   3   2      396.91      411.80      8.33 o 
   2   3   2      475.07      516.28     10.62 o 
   3   3   2        5.11        5.96      0.17 o 
   4   3   2       60.73       58.91      1.46 o 
   5   3   2       51.45       55.21      1.41 o 
   6   3   2       58.81       60.17      1.55 o 
   7   3   2        0.38        0.13      0.19 o 
  -9   4   2        2.16        2.58      0.51 o 
  -8   4   2        1.47        1.33      0.27 o 
  -7   4   2        5.44        6.46      0.25 o 
  -6   4   2        4.08        3.19      0.17 o 
  -5   4   2       40.76       38.75      0.78 o 
  -4   4   2       72.06       70.22      1.50 o 
  -3   4   2      168.64      155.21      3.23 o 
  -2   4   2      183.49      190.12      3.90 o 
  -1   4   2      382.72      435.85      7.91 o 
   0   4   2      359.04      348.77      8.23 o 
   1   4   2      128.40      137.03      2.50 o 
   2   4   2      474.65      494.82     10.13 o 
   3   4   2      405.76      411.54      6.90 o 
   4   4   2       38.06       37.80      1.22 o 
   5   4   2       47.77       45.81      1.20 o 
   6   4   2       13.01       12.17      0.43 o 
   7   4   2        0.15       -0.17      0.17 o 
  -8   5   2        2.48        4.29      0.37 o 
  -7   5   2        6.47        5.84      0.33 o 
  -6   5   2        0.82        0.73      0.14 o 
  -5   5   2       45.88       45.25      1.23 o 
  -4   5   2        5.15        4.72      0.16 o 
  -3   5   2      427.22      471.35      9.73 o 
  -2   5   2      599.09      663.11     13.53 o 
  -1   5   2       12.74       18.27      0.37 o 
   0   5   2       71.62       66.92      1.41 o 
   1   5   2       31.89       38.33      0.86 o 
   2   5   2       60.50       57.22      1.09 o 
   3   5   2        7.63        9.84      0.24 o 
   4   5   2        4.81        5.05      0.19 o 
   5   5   2       36.09       39.63      1.09 o 
   6   5   2        0.22        0.21      0.17 o 
   7   5   2        8.62        8.76      0.65 o 
  -8   6   2        0.49        0.33      0.23 o 
  -7   6   2        0.95        1.44      0.26 o 
  -6   6   2      234.47      204.73      6.08 o 
  -5   6   2      190.75      162.31      4.87 o 
  -4   6   2        3.80        4.39      0.16 o 
  -3   6   2      194.93      229.63      6.30 o 
  -2   6   2      299.24      270.68      5.56 o 
  -1   6   2      731.61      755.71     13.66 o 
   0   6   2      355.78      350.26      7.95 o 
   1   6   2      116.77      120.58      2.21 o 
   2   6   2       12.86       16.69      0.66 o 
   3   6   2       49.83       43.26      0.95 o 
   4   6   2        1.32        1.51      0.17 o 
   5   6   2        0.54        0.58      0.20 o 
   6   6   2        2.49        3.26      0.33 o 
   7   6   2        7.14        8.17      0.64 o 
  -8   7   2        0.83        1.03      0.27 o 
  -7   7   2       74.50       68.11      5.03 o 
  -6   7   2      136.05      117.30      3.55 o 
  -5   7   2      324.44      305.80      9.00 o 
  -4   7   2      183.71      169.17      4.08 o 
  -3   7   2       59.15       74.13      4.27 o 
  -2   7   2     1104.32     1236.58     29.69 o 
  -1   7   2      172.17      201.42      3.33 o 
   0   7   2      204.22      231.34      4.76 o 
   1   7   2       63.50       69.48      1.29 o 
   2   7   2       30.55       23.32      0.54 o 
   3   7   2        1.19        0.98      0.12 o 
   4   7   2        2.60        2.41      0.16 o 
   5   7   2        0.51        0.10      0.20 o 
   6   7   2        0.18        0.22      0.23 o 
  -8   8   2        0.37        0.90      0.27 o 
  -7   8   2       14.78       16.04      0.64 o 
  -6   8   2       44.04       50.52      1.62 o 
  -5   8   2       47.27       46.32      1.83 o 
  -4   8   2       24.07       22.19      0.75 o 
  -3   8   2        0.49        2.03      0.16 o 
  -2   8   2      173.30      146.24      3.53 o 
  -1   8   2       36.29       45.79      0.98 o 
   0   8   2      111.32      105.98      2.21 o 
   1   8   2       30.04       29.90      0.59 o 
   2   8   2        8.01        7.72      0.23 o 
   3   8   2       16.19       18.96      0.47 o 
   4   8   2        0.06       -0.02      0.12 o 
   5   8   2        4.60        3.61      0.27 o 
   6   8   2        0.00       -0.07      0.22 o 
  -8   9   2        1.38        2.63      0.34 o 
  -7   9   2        0.00        0.52      0.63 o 
  -6   9   2      166.99      165.67      4.96 o 
  -5   9   2      239.18      201.25      5.97 o 
  -4   9   2        2.02        2.40      0.24 o 
  -3   9   2       14.24       15.33      1.04 o 
  -2   9   2      141.62      121.50      4.73 o 
  -1   9   2      395.67      415.14     10.80 o 
   0   9   2      107.80       97.63      2.24 o 
   1   9   2       16.21       17.21      0.37 o 
   2   9   2       26.82       31.92      0.72 o 
   3   9   2        0.34        0.32      0.15 o 
   4   9   2       29.85       26.75      0.64 o 
   5   9   2        2.82        3.20      0.26 o 
   6   9   2        3.19        3.24      0.35 o 
  -8  10   2        0.15        0.05      0.34 o 
  -7  10   2        4.89        3.43      0.28 o 
  -6  10   2       14.58       13.30      0.55 o 
  -5  10   2       17.75       20.97      0.75 o 
  -4  10   2       97.40       87.98      2.67 o 
  -3  10   2       10.43       14.00      0.51 o 
  -2  10   2       21.99       23.78      0.64 o 
  -1  10   2       30.78       28.65      0.64 o 
   0  10   2        5.30        7.21      0.19 o 
   1  10   2       10.23       11.31      0.30 o 
   2  10   2       34.47       35.95      0.94 o 
   3  10   2      129.94      114.01      2.81 o 
   4  10   2        2.87        3.52      0.20 o 
   5  10   2        4.29        3.67      0.27 o 
   6  10   2        0.91        1.58      0.30 o 
  -7  11   2        0.80        0.83      0.26 o 
  -6  11   2        2.56        2.60      0.30 o 
  -5  11   2        0.52        0.85      0.22 o 
  -4  11   2        6.66        6.29      0.33 o 
  -3  11   2       41.43       43.14      1.36 o 
  -2  11   2      116.58      110.85      3.32 o 
  -1  11   2       87.55       87.80      2.12 o 
   0  11   2        0.84        1.42      0.12 o 
   1  11   2       10.62       10.81      0.29 o 
   2  11   2        6.55        7.47      0.28 o 
   3  11   2        5.24        9.15      0.41 o 
   4  11   2        6.62        6.08      0.27 o 
   5  11   2       20.21       20.78      1.05 o 
  -7  12   2        0.39        0.71      0.26 o 
  -6  12   2        2.57        2.90      0.31 o 
  -5  12   2       35.50       35.46      1.18 o 
  -4  12   2       40.25       42.25      1.36 o 
  -3  12   2        0.38        0.13      0.17 o 
  -2  12   2        2.98        3.36      0.22 o 
  -1  12   2      455.59      429.67     10.08 o 
   0  12   2       23.23       21.93      0.60 o 
   1  12   2       27.33       27.14      0.90 o 
   2  12   2       38.30       39.57      1.27 o 
   3  12   2        1.97        2.34      0.38 o 
   4  12   2        1.64        1.11      0.24 o 
   5  12   2        3.00        2.84      0.36 o 
  -6  13   2        0.04       -0.10      0.19 o 
  -5  13   2        2.07        2.03      0.45 o 
  -4  13   2       74.10       63.13      2.21 o 
  -3  13   2       58.27       56.04      2.51 o 
  -2  13   2       37.57       39.14      1.26 o 
  -1  13   2       23.25       23.73      0.65 o 
   0  13   2      224.58      226.51      5.36 o 
   1  13   2       37.26       40.00      1.03 o 
   2  13   2       52.85       53.27      2.43 o 
   3  13   2        3.14        3.71      0.36 o 
   4  13   2        3.37        3.50      0.48 o 
   5  13   2        0.01       -0.19      0.28 o 
  -6  14   2        0.20        0.08      0.24 o 
  -5  14   2        0.05        0.55      0.22 o 
  -4  14   2       38.52       35.49      1.18 o 
  -3  14   2       27.25       24.69      0.86 o 
  -2  14   2        0.94        1.75      0.23 o 
  -1  14   2       64.21       63.55      1.59 o 
   0  14   2       89.58       87.21      2.69 o 
   1  14   2        0.00        1.02      0.18 o 
   2  14   2        3.24        4.23      0.27 o 
   3  14   2        2.28        3.03      0.31 o 
   4  14   2       10.75        9.36      0.44 o 
  -5  15   2        0.00       -0.15      0.21 o 
  -4  15   2        0.28        0.35      0.29 o 
  -3  15   2        1.56        1.91      0.26 o 
  -2  15   2        0.52        0.40      0.24 o 
  -1  15   2       16.35       18.17      0.53 o 
   0  15   2        4.99        4.22      0.23 o 
   1  15   2       20.21       19.79      0.58 o 
   2  15   2        0.78        0.54      0.22 o 
   3  15   2        4.31        3.30      0.94 o 
   4  15   2        0.26        0.21      0.33 o 
  -4  16   2       21.08       18.12      0.70 o 
  -3  16   2        0.88        1.62      0.27 o 
  -2  16   2        6.46        7.27      0.47 o 
  -1  16   2        5.31        5.92      0.26 o 
   0  16   2       52.86       59.22      1.60 o 
   1  16   2       15.40       14.94      0.48 o 
   2  16   2        0.71        0.28      0.21 o 
   3  16   2        0.29       -0.22      0.22 o 
  -4  17   2       12.86       11.96      0.53 o 
  -3  17   2        7.58        8.01      0.42 o 
  -2  17   2        2.04        2.42      0.32 o 
  -1  17   2        1.34        2.90      0.47 o 
   0  17   2       31.58       31.05      1.06 o 
   1  17   2        6.33        8.74      0.43 o 
   2  17   2        1.41        1.24      0.27 o 
   3  17   2        1.32        2.28      0.42 o 
  -2  18   2        3.11        3.46      0.49 o 
  -1  18   2        2.65        3.46      0.35 o 
   0  18   2       22.25       22.80      0.84 o 
   1  18   2       10.69       12.18      0.54 o 
   2  18   2       24.33       30.43      1.47 o 
  -9   1   3       10.89       13.08      0.83 o 
  -8   1   3       33.92       28.54      1.00 o 
  -7   1   3        9.00        4.84      0.21 o 
  -6   1   3        0.30        0.06      0.11 o 
  -5   1   3        3.46        2.85      0.13 o 
  -4   1   3      173.06      199.45      4.15 o 
  -3   1   3      180.69      198.34      3.68 o 
  -2   1   3       88.32       95.46      1.99 o 
  -1   1   3       11.37       13.62      0.40 o 
   0   1   3      389.25      437.63      7.81 o 
   1   1   3      185.80      207.03      3.77 o 
   2   1   3       34.00       31.46      0.98 o 
   3   1   3       12.72       11.75      0.44 o 
   4   1   3        0.88        1.45      0.31 o 
   5   1   3       56.86       59.02      1.85 o 
   6   1   3       42.24       45.98      1.50 o 
  -9   2   3        1.50        0.92      0.40 o 
  -8   2   3        1.09        1.13      0.26 o 
  -7   2   3       49.06       44.04      1.39 o 
  -6   2   3       45.82       43.41      0.98 o 
  -5   2   3       10.44       17.02      0.42 o 
  -4   2   3       10.59        9.77      0.26 o 
  -3   2   3       64.96       70.89      1.34 o 
  -2   2   3      759.68      781.56     14.21 o 
  -1   2   3       39.25       33.22      0.57 o 
   0   2   3      388.02      465.89      7.63 o 
   1   2   3        8.40        8.33      0.19 o 
   2   2   3      135.71      123.73      3.70 o 
   3   2   3       16.04       18.42      0.63 o 
   4   2   3       10.94       12.04      0.47 o 
   5   2   3       59.42       53.85      1.70 o 
   6   2   3        2.96        3.41      0.36 o 
  -9   3   3        0.12        0.17      0.24 o 
  -8   3   3        0.03        0.23      0.22 o 
  -7   3   3        0.02       -0.13      0.13 o 
  -6   3   3        1.53        2.52      0.25 o 
  -5   3   3        0.29        0.27      0.09 o 
  -4   3   3        1.80        3.46      0.11 o 
  -3   3   3      290.83      307.33      5.68 o 
  -2   3   3       39.89       48.50      1.73 o 
  -1   3   3      510.85      554.38     10.09 o 
   0   3   3       13.04       11.64      0.23 o 
   1   3   3     1692.29     1880.55     34.06 o 
   2   3   3       21.37       29.58      1.42 o 
   3   3   3        4.63        5.10      0.25 o 
   4   3   3       14.77       15.74      0.46 o 
   5   3   3       37.82       39.23      1.28 o 
   6   3   3       23.99       24.88      0.73 o 
  -9   4   3        0.69        0.54      0.26 o 
  -8   4   3        4.25        4.32      0.30 o 
  -7   4   3        5.37        4.14      0.27 o 
  -6   4   3       27.62       31.17      0.84 o 
  -5   4   3        9.65        9.10      0.34 o 
  -4   4   3       58.67       49.12      0.87 o 
  -3   4   3      351.07      375.62      9.77 o 
  -2   4   3      200.08      213.83      4.37 o 
  -1   4   3      415.77      427.68      8.52 o 
   0   4   3      687.27      757.13     17.54 o 
   1   4   3      207.77      199.29      3.64 o 
   2   4   3      125.21      131.93      3.18 o 
   3   4   3       35.78       37.98      0.97 o 
   4   4   3        4.73        3.62      0.19 o 
   5   4   3       25.42       26.79      0.75 o 
   6   4   3        9.61        8.92      0.35 o 
  -9   5   3        3.81        4.84      0.56 o 
  -8   5   3        1.36        0.90      0.25 o 
  -7   5   3        7.54        6.26      0.34 o 
  -6   5   3      368.39      351.02      8.42 o 
  -5   5   3       87.75       83.86      2.07 o 
  -4   5   3      149.98      147.98      3.58 o 
  -3   5   3       97.30      122.20      2.53 o 
  -2   5   3      671.97      812.39     14.69 o 
  -1   5   3      149.22      120.41      1.85 o 
   0   5   3     1410.85     1452.76     29.07 o 
   1   5   3        8.89       15.66      0.52 o 
   2   5   3       33.07       34.05      0.68 o 
   3   5   3       50.48       45.40      0.99 o 
   4   5   3       70.12       68.35      1.47 o 
   5   5   3        4.73        4.80      0.24 o 
   6   5   3        2.07        2.20      0.25 o 
  -9   6   3        6.41        7.02      0.42 o 
  -8   6   3        9.05        9.30      0.44 o 
  -7   6   3        1.55        1.86      0.26 o 
  -6   6   3       47.20       48.27      1.39 o 
  -5   6   3      107.43       99.69      2.45 o 
  -4   6   3       13.01       14.80      0.50 o 
  -3   6   3       42.07       39.55      0.86 o 
  -2   6   3      393.31      483.74      8.76 o 
  -1   6   3       40.95       37.95      0.66 o 
   0   6   3      358.33      385.11      7.74 o 
   1   6   3       24.17       24.51      0.49 o 
   2   6   3       16.44       13.09      0.30 o 
   3   6   3        0.05        0.24      0.10 o 
   4   6   3       21.53       24.01      0.58 o 
   5   6   3        2.17        2.86      0.31 o 
   6   6   3        0.19        0.01      0.23 o 
  -9   7   3        8.42       10.00      0.71 o 
  -8   7   3        2.96        3.73      0.39 o 
  -7   7   3        0.87        1.91      0.28 o 
  -6   7   3      185.79      176.14      5.25 o 
  -5   7   3       57.83       54.49      1.68 o 
  -4   7   3        9.25        7.83      0.27 o 
  -3   7   3        4.64        3.16      0.15 o 
  -2   7   3        4.97        7.67      0.19 o 
  -1   7   3       10.32       10.59      0.24 o 
   0   7   3        2.78        3.67      0.12 o 
   1   7   3      144.62      123.95      2.28 o 
   2   7   3       43.03       46.87      1.06 o 
   3   7   3       23.87       27.98      0.75 o 
   4   7   3        4.91        4.11      0.21 o 
   5   7   3        3.53        3.50      0.27 o 
   6   7   3        1.74        2.67      0.38 o 
  -8   8   3        1.84        3.26      0.35 o 
  -7   8   3       40.65       40.53      1.86 o 
  -6   8   3      111.34       99.70      3.04 o 
  -5   8   3      377.04      341.09     10.03 o 
  -4   8   3        2.42        3.04      0.17 o 
  -3   8   3        9.33        6.18      0.27 o 
  -2   8   3       11.78       10.94      0.25 o 
  -1   8   3       37.22       38.78      0.75 o 
   0   8   3       45.13       44.10      0.84 o 
   1   8   3       29.24       32.51      0.64 o 
   2   8   3       19.48       17.93      0.39 o 
   3   8   3       10.37       10.00      0.33 o 
   4   8   3        0.55        1.18      0.29 o 
   5   8   3        0.49        0.79      0.24 o 
  -8   9   3        0.43        1.20      0.28 o 
  -7   9   3        1.46        2.30      0.29 o 
  -6   9   3      191.43      175.02      5.23 o 
  -5   9   3        9.83        8.89      0.40 o 
  -4   9   3        0.85        2.00      0.25 o 
  -3   9   3        0.02        0.60      0.14 o 
  -2   9   3        2.37        4.47      0.75 o 
  -1   9   3      155.71      152.29      3.46 o 
   0   9   3       17.42       14.52      0.32 o 
   1   9   3       43.30       48.12      0.93 o 
   2   9   3       45.64       45.86      1.16 o 
   3   9   3       13.46       11.88      0.38 o 
   4   9   3        7.61        6.53      0.28 o 
   5   9   3        0.04       -0.10      0.20 o 
  -8  10   3        4.58        4.32      0.33 o 
  -7  10   3        5.52        5.32      0.34 o 
  -6  10   3        6.90        8.64      0.41 o 
  -5  10   3       27.75       27.60      0.93 o 
  -4  10   3       12.94       14.90      0.55 o 
  -3  10   3       41.08       42.66      1.71 o 
  -2  10   3      122.29      123.65      2.57 o 
  -1  10   3       22.67       20.63      0.44 o 
   0  10   3      426.40      418.55      6.88 o 
   1  10   3        0.72        0.47      0.10 o 
   2  10   3        0.00        0.21      0.10 o 
   3  10   3        7.38        7.03      0.28 o 
   4  10   3        8.22        6.95      0.29 o 
   5  10   3        0.22        0.53      0.23 o 
  -7  11   3        0.71        0.56      0.24 o 
  -6  11   3        0.06        0.12      0.20 o 
  -5  11   3       24.93       26.54      0.91 o 
  -4  11   3       47.45       42.51      1.36 o 
  -3  11   3       14.97       15.58      0.56 o 
  -2  11   3        0.32        0.37      0.11 o 
  -1  11   3       89.65       90.26      1.90 o 
   0  11   3      243.22      232.85      3.85 o 
   1  11   3       10.89       13.45      0.32 o 
   2  11   3       44.96       46.51      0.92 o 
   3  11   3       24.25       20.80      0.61 o 
   4  11   3       26.06       25.16      1.02 o 
   5  11   3        0.38        0.35      0.24 o 
  -7  12   3        0.37        0.61      0.25 o 
  -6  12   3        0.04        0.06      0.20 o 
  -5  12   3       25.64       23.13      0.82 o 
  -4  12   3       54.47       50.14      2.13 o 
  -3  12   3        4.83        4.90      0.31 o 
  -2  12   3        0.31        1.28      0.17 o 
  -1  12   3      130.73      119.84      3.42 o 
   0  12   3       44.28       42.67      0.84 o 
   1  12   3       10.90       10.50      0.30 o 
   2  12   3       48.41       48.23      1.26 o 
   3  12   3       46.77       48.98      2.39 o 
   4  12   3        0.08        0.01      0.21 o 
   5  12   3        0.00        0.56      0.33 o 
  -6  13   3       15.85       17.53      0.68 o 
  -5  13   3       12.33        8.81      0.41 o 
  -4  13   3        0.01       -0.10      0.19 o 
  -3  13   3       98.49       79.63      3.47 o 
  -2  13   3       20.95       20.02      0.57 o 
  -1  13   3      129.65      121.46      2.92 o 
   0  13   3       18.37       18.45      0.53 o 
   1  13   3       79.30       79.21      1.95 o 
   2  13   3        4.20        3.97      0.26 o 
   3  13   3        4.72        4.11      0.34 o 
   4  13   3        0.11       -0.25      0.25 o 
  -6  14   3       16.57       19.34      0.75 o 
  -5  14   3       11.30       12.53      0.53 o 
  -4  14   3        6.04        5.70      0.31 o 
  -3  14   3        3.73        3.14      0.27 o 
  -2  14   3       20.80       19.50      0.56 o 
  -1  14   3       32.01       29.53      0.79 o 
   0  14   3       60.69       59.34      1.49 o 
   1  14   3        1.65        2.30      0.22 o 
   2  14   3        7.79        9.14      0.41 o 
   3  14   3        0.08        0.47      0.28 o 
   4  14   3        2.47        2.80      0.42 o 
  -5  15   3        5.50        4.70      0.31 o 
  -4  15   3        0.22        0.72      0.23 o 
  -3  15   3       31.75       34.18      1.14 o 
  -2  15   3       18.22       19.56      0.71 o 
  -1  15   3        5.22        5.67      0.25 o 
   0  15   3        0.53        0.54      0.20 o 
   1  15   3        7.11        7.20      0.30 o 
   2  15   3        4.20        4.08      0.37 o 
   3  15   3        1.21        1.47      0.46 o 
  -5  16   3        1.58        2.54      0.32 o 
  -4  16   3        5.97        5.96      0.35 o 
  -3  16   3        3.41        4.20      0.50 o 
  -2  16   3       28.89       28.33      0.99 o 
  -1  16   3       11.63       10.32      0.36 o 
   0  16   3       66.50       69.74      1.75 o 
   1  16   3        3.66        3.50      0.26 o 
   2  16   3       14.72       17.57      0.71 o 
  -4  17   3       15.91       15.14      0.62 o 
  -3  17   3       39.31       39.26      1.31 o 
  -2  17   3        0.23        0.07      0.21 o 
  -1  17   3        2.16        3.17      0.27 o 
   0  17   3       34.05       33.31      0.91 o 
   1  17   3       82.04       91.68      3.13 o 
   2  17   3        1.86        1.68      0.34 o 
  -3  18   3       22.96       26.30      1.31 o 
  -2  18   3        2.71        3.08      0.33 o 
  -1  18   3        9.40        8.07      0.51 o 
   0  18   3        1.01        1.13      0.28 o 
   1  18   3        5.17        4.85      0.50 o 
  -9   0   4       25.79       22.63      1.22 o 
  -8   0   4       18.72       19.51      1.05 o 
  -7   0   4      165.94      139.89      5.96 o 
  -6   0   4       86.51       86.80      3.74 o 
  -5   0   4       44.35       37.21      2.47 o 
  -4   0   4       19.38       21.93      1.02 o 
  -3   0   4      191.68      177.71      7.01 o 
  -2   0   4       20.61       21.95      0.67 o 
  -1   0   4       10.48        7.25      0.31 o 
   0   0   4      206.10      216.40      6.10 o 
   1   0   4      148.92      138.54      4.44 o 
   2   0   4       29.00       34.02      1.52 o 
   3   0   4       21.09       20.22      0.98 o 
   4   0   4        1.20        2.43      0.36 o 
   5   0   4       22.32       24.22      1.22 o 
  -9   1   4        0.01        0.03      0.33 o 
  -8   1   4       43.79       36.82      1.24 o 
  -7   1   4        7.78        7.59      0.30 o 
  -6   1   4        2.57        4.64      0.21 o 
  -5   1   4        0.02        0.62      0.24 o 
  -4   1   4      128.36      122.15      2.94 o 
  -3   1   4        6.55        9.26      0.24 o 
  -2   1   4      110.11       99.68      1.84 o 
  -1   1   4        1.00        1.97      0.18 o 
   0   1   4        0.23        0.02      0.06 o 
   1   1   4       19.07       18.92      0.50 o 
   2   1   4      198.23      190.63      5.62 o 
   3   1   4        0.11        0.67      0.16 o 
   4   1   4        1.89        2.09      0.24 o 
   5   1   4       34.94       36.03      1.20 o 
  -9   2   4        0.29       -0.02      0.34 o 
  -8   2   4       14.75       15.75      0.52 o 
  -7   2   4        8.05        7.82      0.31 o 
  -6   2   4        0.28        0.12      0.13 o 
  -5   2   4       16.20       15.78      0.46 o 
  -4   2   4       22.65       25.00      0.57 o 
  -3   2   4      204.74      220.54      4.57 o 
  -2   2   4      140.98      155.16      2.85 o 
  -1   2   4       40.43       40.86      0.64 o 
   0   2   4       17.08       15.21      0.32 o 
   1   2   4       87.40      100.45      2.07 o 
   2   2   4      137.58      142.89      3.45 o 
   3   2   4       23.38       24.07      0.80 o 
   4   2   4        0.28        0.47      0.18 o 
   5   2   4        6.42        6.98      0.43 o 
  -9   3   4        3.26        4.88      0.48 o 
  -8   3   4        3.25        4.93      0.27 o 
  -7   3   4        3.84        2.97      0.22 o 
  -6   3   4       83.22       82.51      2.06 o 
  -5   3   4       52.85       49.10      1.32 o 
  -4   3   4      747.61      865.14     18.39 o 
  -3   3   4        0.03        2.17      0.17 o 
  -2   3   4      427.29      465.28      8.47 o 
  -1   3   4       43.98       75.11      2.10 o 
   0   3   4      977.96     1016.15     18.10 o 
   1   3   4        7.84        8.53      0.23 o 
   2   3   4        0.33        1.99      0.15 o 
   3   3   4       17.53       17.83      0.62 o 
   4   3   4        9.22        8.95      0.39 o 
   5   3   4       14.16       13.78      0.56 o 
  -9   4   4        1.43        1.91      0.33 o 
  -8   4   4        0.67        0.16      0.20 o 
  -7   4   4       18.16       23.22      0.67 o 
  -6   4   4      106.61       99.53      2.47 o 
  -5   4   4      114.49       96.22      2.04 o 
  -4   4   4       76.70       78.87      1.68 o 
  -3   4   4     1164.97     1310.36     26.94 o 
  -2   4   4        4.98        8.53      0.31 o 
  -1   4   4       19.50       17.71      0.49 o 
   0   4   4     1070.25     1162.17     21.04 o 
   1   4   4        2.31       10.66      0.60 o 
   2   4   4        0.12        0.44      0.11 o 
   3   4   4        0.71        1.45      0.29 o 
   4   4   4        7.47        7.40      0.29 o 
   5   4   4        0.15        0.03      0.17 o 
  -9   5   4        0.14        0.13      0.24 o 
  -8   5   4        0.55        0.24      0.22 o 
  -7   5   4       48.56       49.81      1.31 o 
  -6   5   4        0.03        0.68      0.19 o 
  -5   5   4      528.61      552.33     11.38 o 
  -4   5   4        0.54        0.82      0.09 o 
  -3   5   4       82.08       85.03      1.90 o 
  -2   5   4       80.60       67.39      1.27 o 
  -1   5   4      760.46      812.01     14.52 o 
   0   5   4      227.76      225.83      4.60 o 
   1   5   4      109.52       97.14      2.23 o 
   2   5   4        7.62        7.78      0.23 o 
   3   5   4        1.87        2.22      0.18 o 
   4   5   4       27.89       28.08      0.67 o 
   5   5   4        3.25        3.34      0.29 o 
  -9   6   4       23.87       30.91      1.11 o 
  -8   6   4       12.15       11.99      0.53 o 
  -7   6   4       23.19       25.40      1.29 o 
  -6   6   4      280.88      280.52      8.08 o 
  -5   6   4      176.02      171.49      4.13 o 
  -4   6   4        6.63        8.70      0.22 o 
  -3   6   4       44.01       43.55      0.94 o 
  -2   6   4      300.41      344.40      6.26 o 
  -1   6   4       59.76       50.15      1.07 o 
   0   6   4        3.83        3.54      0.14 o 
   1   6   4      224.78      228.15      4.14 o 
   2   6   4        6.83        6.99      0.19 o 
   3   6   4       25.26       25.03      0.59 o 
   4   6   4       27.76       28.54      0.68 o 
   5   6   4        3.71        4.20      0.31 o 
  -9   7   4        4.23        5.51      0.40 o 
  -8   7   4        3.06        4.48      0.32 o 
  -7   7   4        2.74        3.24      0.26 o 
  -6   7   4      211.46      185.46      5.12 o 
  -5   7   4       14.09       14.62      0.38 o 
  -4   7   4       57.78       59.86      1.50 o 
  -3   7   4       15.01       22.72      0.52 o 
  -2   7   4        4.10        3.76      0.12 o 
  -1   7   4       18.24       21.16      0.49 o 
   0   7   4       39.75       40.71      1.18 o 
   1   7   4       19.61       20.05      0.50 o 
   2   7   4        6.48        7.18      0.22 o 
   3   7   4       22.21       22.17      0.53 o 
   4   7   4        8.91        8.83      0.28 o 
   5   7   4        0.34        0.03      0.24 o 
  -9   8   4        5.31        6.41      0.60 o 
  -8   8   4        1.55        2.24      0.61 o 
  -7   8   4       20.81       20.14      0.75 o 
  -6   8   4       28.90       26.39      0.74 o 
  -5   8   4       10.14       10.20      0.42 o 
  -4   8   4        8.20       10.44      0.44 o 
  -3   8   4        9.02        7.10      0.24 o 
  -2   8   4       15.48       20.86      0.43 o 
  -1   8   4       22.77       21.40      0.44 o 
   0   8   4       49.38       48.44      1.05 o 
   1   8   4       27.29       28.27      0.75 o 
   2   8   4        0.51        0.37      0.24 o 
   3   8   4       31.24       33.03      0.88 o 
   4   8   4        0.15        0.15      0.16 o 
   5   8   4        0.56        0.25      0.22 o 
  -8   9   4        0.00       -0.06      0.23 o 
  -7   9   4        0.00        0.30      0.39 o 
  -6   9   4       61.51       61.35      2.75 o 
  -5   9   4      100.15       95.33      5.29 o 
  -4   9   4       28.18       26.79      0.73 o 
  -3   9   4        0.81        1.26      0.12 o 
  -2   9   4       28.25       27.68      0.56 o 
  -1   9   4      154.38      159.37      2.94 o 
   0   9   4        5.86        6.12      0.28 o 
   1   9   4       25.27       28.58      0.76 o 
   2   9   4        0.75        1.25      0.33 o 
   3   9   4        9.98        9.10      0.33 o 
   4   9   4        0.01        0.09      0.17 o 
   5   9   4        1.43        2.08      0.42 o 
  -8  10   4        0.49        0.20      0.24 o 
  -7  10   4        0.11        0.54      0.23 o 
  -6  10   4       27.43       26.35      0.92 o 
  -5  10   4      122.11      123.02      8.60 o 
  -4  10   4        9.91       11.65      0.38 o 
  -3  10   4       15.97       18.14      0.45 o 
  -2  10   4      235.36      218.49      4.40 o 
  -1  10   4        3.12        2.88      0.25 o 
   0  10   4      122.05      109.51      2.02 o 
   1  10   4        4.87        8.05      0.36 o 
   2  10   4        0.07       -0.01      0.16 o 
   3  10   4        1.07        2.40      0.50 o 
   4  10   4       18.24       17.62      0.55 o 
  -8  11   4        2.90        4.16      0.61 o 
  -7  11   4        2.07        2.07      0.29 o 
  -6  11   4        0.02       -0.03      0.20 o 
  -5  11   4      243.13      219.07      6.50 o 
  -4  11   4       17.39       22.34      0.78 o 
  -3  11   4       29.83       31.01      0.83 o 
  -2  11   4        0.30        0.69      0.21 o 
  -1  11   4      222.06      210.02      3.86 o 
   0  11   4       27.46       30.15      0.62 o 
   1  11   4        3.89        4.81      0.24 o 
   2  11   4       12.28       12.85      0.43 o 
   3  11   4       11.84       10.87      0.50 o 
   4  11   4        1.30        0.80      0.26 o 
  -7  12   4        3.04        3.61      0.40 o 
  -6  12   4        6.79        5.82      0.34 o 
  -5  12   4        0.33        0.38      0.22 o 
  -4  12   4      106.94       83.49      2.56 o 
  -3  12   4       31.15       30.13      0.99 o 
  -2  12   4      115.95      110.60      2.33 o 
  -1  12   4        6.25        6.99      0.21 o 
   0  12   4       31.24       34.12      0.70 o 
   1  12   4        0.35        0.00      0.14 o 
   2  12   4        3.24        3.40      0.29 o 
   3  12   4       13.91       14.91      0.63 o 
   4  12   4        0.51        0.31      0.42 o 
  -7  13   4        0.20        0.44      0.40 o 
  -6  13   4        6.60        6.07      0.35 o 
  -5  13   4       25.72       25.05      0.88 o 
  -4  13   4       50.71       46.25      1.49 o 
  -3  13   4        4.27        5.35      0.29 o 
  -2  13   4        3.17        3.53      0.34 o 
  -1  13   4       29.10       29.94      0.80 o 
   0  13   4       25.06       26.51      0.63 o 
   1  13   4       24.44       21.79      0.49 o 
   2  13   4       28.87       28.91      1.02 o 
   3  13   4        3.45        4.67      0.60 o 
  -6  14   4        0.00       -0.21      0.21 o 
  -5  14   4        2.81        3.35      0.33 o 
  -4  14   4        8.31        9.82      0.44 o 
  -3  14   4        4.26        3.72      0.25 o 
  -2  14   4       14.84       14.44      0.45 o 
  -1  14   4        3.77        3.45      0.43 o 
   0  14   4       10.85        9.32      0.44 o 
   1  14   4        0.30        0.55      0.24 o 
  -5  15   4        0.95        0.94      0.25 o 
  -4  15   4        1.16        2.31      0.33 o 
  -3  15   4        7.43        8.36      0.39 o 
  -2  15   4        0.03       -0.05      0.15 o 
  -1  15   4        1.02        0.61      0.40 o 
   0  15   4        5.86        7.03      0.39 o 
   1  15   4       12.53       17.55      0.69 o 
  -5  16   4        3.35        3.91      0.32 o 
  -4  16   4        0.54        1.05      0.29 o 
  -3  16   4        7.38        8.59      0.51 o 
  -2  16   4        0.00       -0.17      0.17 o 
  -1  16   4        4.63        5.35      0.35 o 
   0  16   4        0.74        1.62      0.31 o 
   1  16   4        0.01       -0.25      0.25 o 
  -4  17   4       21.05       24.67      0.90 o 
  -3  17   4        0.00       -0.05      0.21 o 
  -2  17   4        0.88        1.67      0.41 o 
  -1  17   4        0.44        1.61      0.31 o 
   0  17   4        3.49        4.51      0.35 o 
   1  17   4        0.05       -0.20      0.40 o 
  -3  18   4        7.79       10.54      0.65 o 
  -2  18   4        8.19        9.12      0.59 o 
  -1  18   4        4.32        5.58      0.51 o 
 -10   1   5        1.70        3.56      0.59 o 
  -9   1   5        0.27        0.40      0.24 o 
  -8   1   5       11.19        9.45      0.50 o 
  -7   1   5        1.14        1.75      0.25 o 
  -6   1   5       16.65       18.41      0.66 o 
  -5   1   5        0.81        0.90      0.40 o 
  -4   1   5        7.50        6.93      0.29 o 
  -3   1   5       22.06       25.78      0.82 o 
  -2   1   5        1.60        0.72      0.08 o 
  -1   1   5        2.23        4.77      0.15 o 
   0   1   5        0.25        0.12      0.08 o 
   1   1   5       63.15       71.85      1.73 o 
   2   1   5        3.93        4.81      0.25 o 
   3   1   5       27.23       27.44      0.91 o 
   4   1   5        0.03        0.01      0.17 o 
  -9   2   5       14.63       15.75      0.66 o 
  -8   2   5       33.45       29.75      1.09 o 
  -7   2   5        2.85        3.23      0.30 o 
  -6   2   5       63.67       65.68      2.03 o 
  -5   2   5      131.07      116.38      7.06 o 
  -4   2   5       47.35       47.22      1.26 o 
  -3   2   5       34.30       30.39      0.78 o 
  -2   2   5      503.92      526.40      9.47 o 
  -1   2   5      239.21      241.02      3.63 o 
   0   2   5      101.51      103.07      1.88 o 
   1   2   5        3.37        4.76      0.17 o 
   2   2   5       58.12       55.09      2.17 o 
   3   2   5        0.18        0.16      0.16 o 
   4   2   5        0.00       -0.06      0.18 o 
  -9   3   5        1.85        1.86      0.33 o 
  -8   3   5        0.04        0.26      0.22 o 
  -7   3   5       61.15       54.22      4.72 o 
  -6   3   5      107.25       97.00      3.95 o 
  -5   3   5       19.22       19.57      0.55 o 
  -4   3   5      132.58      140.36      3.39 o 
  -3   3   5       91.31       80.47      2.80 o 
  -2   3   5      341.25      361.95      7.37 o 
  -1   3   5       18.70       18.34      0.34 o 
   0   3   5      124.61      122.95      2.24 o 
   1   3   5       38.27       42.69      0.93 o 
   2   3   5        0.17        0.25      0.21 o 
   3   3   5        5.93        4.98      0.27 o 
   4   3   5        2.04        2.85      0.29 o 
  -9   4   5        3.90        4.90      0.49 o 
  -8   4   5        1.35        1.85      0.29 o 
  -7   4   5        1.83        1.19      0.24 o 
  -6   4   5      280.73      272.10      8.04 o 
  -5   4   5       14.42       15.84      0.46 o 
  -4   4   5       10.65       11.77      0.31 o 
  -3   4   5      132.65      135.21      2.79 o 
  -2   4   5      150.13      152.72      3.14 o 
  -1   4   5      206.77      217.97      3.93 o 
   0   4   5        0.45        0.07      0.09 o 
   1   4   5       71.90       65.09      1.38 o 
   2   4   5        7.82        8.31      0.31 o 
   3   4   5        0.14        0.36      0.17 o 
   4   4   5        4.90        4.24      0.23 o 
  -9   5   5        0.01        0.18      0.35 o 
  -8   5   5        2.10        2.59      0.31 o 
  -7   5   5        0.80        0.93      0.18 o 
  -6   5   5      113.23      110.25      2.72 o 
  -5   5   5       10.69       10.64      0.30 o 
  -4   5   5       68.71       68.13      1.70 o 
  -3   5   5       43.42       50.24      1.19 o 
  -2   5   5        4.71        3.87      0.18 o 
  -1   5   5       15.59       16.50      0.47 o 
   0   5   5       10.09        9.05      0.31 o 
   1   5   5       71.24       67.44      1.65 o 
   2   5   5       12.01       11.37      0.66 o 
   3   5   5        0.25        0.55      0.15 o 
   4   5   5        2.24        3.01      0.19 o 
  -9   6   5        2.50        4.40      0.56 o 
  -8   6   5        0.01       -0.04      0.28 o 
  -7   6   5       11.46       10.14      0.37 o 
  -6   6   5        6.53        6.02      0.26 o 
  -5   6   5       72.57       68.61      1.89 o 
  -4   6   5       54.30       50.39      1.52 o 
  -3   6   5       41.30       38.48      0.76 o 
  -2   6   5       12.63       14.40      0.35 o 
  -1   6   5       53.93       46.58      1.17 o 
   0   6   5      118.52      106.11      2.54 o 
   1   6   5      120.52      116.41      2.78 o 
   2   6   5       29.84       29.24      0.68 o 
   3   6   5        3.26        4.42      0.18 o 
   4   6   5        7.67        7.55      0.27 o 
  -8   7   5        0.00       -0.09      0.21 o 
  -7   7   5        1.72        2.47      0.23 o 
  -6   7   5        3.34        3.14      0.20 o 
  -5   7   5        2.52        4.15      0.18 o 
  -4   7   5       53.93       49.33      1.63 o 
  -3   7   5       58.83       62.89      1.20 o 
  -2   7   5        2.31        4.36      0.19 o 
  -1   7   5      108.76       93.39      1.95 o 
   0   7   5      271.44      259.70      5.26 o 
   1   7   5        5.65        7.60      0.47 o 
   2   7   5        0.04        0.16      0.14 o 
   3   7   5       12.81       13.17      0.55 o 
   4   7   5        4.95        4.57      0.21 o 
  -9   8   5       14.94       20.51      1.18 o 
  -8   8   5        3.00        3.13      0.34 o 
  -7   8   5        2.47        3.64      0.33 o 
  -6   8   5       37.17       37.59      1.02 o 
  -5   8   5       11.19       11.87      0.34 o 
  -4   8   5       36.90       40.90      0.92 o 
  -3   8   5       37.97       35.92      0.71 o 
  -2   8   5      126.42      114.73      4.17 o 
  -1   8   5       81.57       72.87      1.87 o 
   0   8   5      352.89      337.48      7.76 o 
   1   8   5       40.17       41.64      0.93 o 
   2   8   5       28.03       31.31      0.86 o 
   3   8   5        0.78        1.82      0.28 o 
   4   8   5       26.42       25.14      0.92 o 
  -9   9   5        7.04        7.66      0.65 o 
  -8   9   5        0.00       -0.13      0.21 o 
  -7   9   5        5.01        4.15      0.30 o 
  -6   9   5        0.00        0.09      0.32 o 
  -5   9   5       35.79       36.42      0.84 o 
  -4   9   5      147.10      122.75      3.01 o 
  -3   9   5       28.01       29.51      0.60 o 
  -2   9   5       27.52       24.20      0.58 o 
  -1   9   5       34.18       33.31      0.75 o 
   0   9   5      303.80      280.71      6.74 o 
   1   9   5        0.57        0.76      0.16 o 
   2   9   5        3.26        3.23      0.22 o 
   3   9   5       17.84       16.57      0.66 o 
   4   9   5        1.25        1.18      0.35 o 
  -8  10   5        2.83        3.43      0.33 o 
  -7  10   5        0.05       -0.19      0.21 o 
  -6  10   5       14.60       12.27      0.52 o 
  -5  10   5      203.49      176.89      4.31 o 
  -4  10   5      106.56       94.95      2.36 o 
  -3  10   5       25.95       27.68      0.58 o 
  -2  10   5       18.35       18.77      0.48 o 
  -1  10   5      435.18      417.02      8.30 o 
   0  10   5       87.78       78.02      1.64 o 
   1  10   5       10.39       12.66      0.42 o 
   2  10   5        6.13        5.40      0.27 o 
   3  10   5        4.40        4.42      0.33 o 
  -8  11   5        0.53        0.79      0.42 o 
  -7  11   5        0.07        0.63      0.24 o 
  -6  11   5       80.04       81.03      4.24 o 
  -5  11   5        0.15        0.08      0.20 o 
  -4  11   5       11.50       13.51      0.44 o 
  -3  11   5       75.50       65.03      1.45 o 
  -2  11   5       51.61       49.47      1.10 o 
  -1  11   5       12.50       12.84      0.36 o 
   0  11   5       20.58       21.59      0.53 o 
   1  11   5       10.49       10.35      0.40 o 
   2  11   5        0.51        0.59      0.17 o 
   3  11   5        2.13        1.95      0.31 o 
  -7  12   5        0.28        0.67      0.25 o 
  -6  12   5       21.39       21.22      0.79 o 
  -5  12   5       21.24       25.02      0.88 o 
  -4  12   5        0.47        0.20      0.18 o 
  -3  12   5       16.47       14.10      0.34 o 
  -2  12   5       30.68       34.25      0.80 o 
  -1  12   5        1.18        1.20      0.17 o 
   0  12   5        7.24        6.86      0.25 o 
   1  12   5       12.01       11.61      0.41 o 
   2  12   5        6.99        6.86      0.56 o 
   3  12   5        0.03        0.50      0.38 o 
  -7  13   5       13.58       15.65      0.95 o 
  -6  13   5        0.01       -0.04      0.21 o 
  -5  13   5        7.83        7.77      0.39 o 
  -4  13   5        2.44        3.45      0.31 o 
  -3  13   5       16.47       19.03      0.68 o 
  -2  13   5        0.75        1.14      0.17 o 
  -1  13   5        4.88        5.50      0.23 o 
   0  13   5        4.81        3.89      0.21 o 
   1  13   5        0.58        1.29      0.19 o 
   2  13   5        5.54        4.55      0.34 o 
  -6  14   5        0.08        0.19      0.38 o 
  -5  14   5        1.38        1.86      0.27 o 
  -4  14   5        0.60        0.33      0.21 o 
  -3  14   5        8.54        8.19      0.61 o 
  -2  14   5        9.21        9.56      1.03 o 
  -1  14   5       14.54       14.50      0.55 o 
   0  14   5        0.60        0.38      0.16 o 
   1  14   5        2.54        3.23      0.31 o 
   2  14   5        7.40        7.93      0.65 o 
  -6  15   5       19.80       21.38      1.20 o 
  -5  15   5        2.55        3.23      0.71 o 
  -4  15   5        1.83        1.83      0.26 o 
  -3  15   5        0.04        0.28      0.36 o 
  -2  15   5        1.53        1.66      0.29 o 
  -1  15   5       16.58       16.38      0.91 o 
   0  15   5        5.21        6.24      0.53 o 
  -5  16   5        7.76        8.10      0.66 o 
  -4  16   5        6.75        7.51      0.39 o 
  -3  16   5        1.54        0.43      0.40 o 
  -2  16   5        5.13        5.27      0.59 o 
  -1  16   5        0.47        0.71      0.38 o 
  -4  17   5        4.31        4.34      0.40 o 
  -3  17   5        6.23        9.49      0.70 o 
  -2  17   5        0.06        0.19      0.43 o 
  -9   0   6        0.01        0.43      0.36 o 
  -8   0   6        0.54        4.06      0.51 o 
  -7   0   6       13.62       14.13      0.80 o 
  -6   0   6        1.07        1.15      0.33 o 
  -5   0   6        7.82        8.58      0.51 o 
  -4   0   6       74.52       61.27      2.64 o 
  -3   0   6      229.54      244.65     10.16 o 
  -2   0   6        6.03        6.65      0.27 o 
  -1   0   6       72.94       75.35      1.77 o 
   0   0   6        0.03       -0.02      0.14 o 
   1   0   6        9.95        9.17      0.53 o 
   2   0   6      147.56      137.31      5.80 o 
   3   0   6        6.29        5.68      0.44 o 
   4   0   6        0.24        0.11      0.30 o 
  -9   1   6        0.14        0.33      0.25 o 
  -8   1   6       58.47       54.78      1.76 o 
  -7   1   6       17.22       14.96      0.59 o 
  -6   1   6       71.59       74.20      2.28 o 
  -5   1   6       77.97       64.11      1.97 o 
  -4   1   6      148.40      152.26      4.51 o 
  -3   1   6       46.94       42.90      1.33 o 
  -2   1   6       21.98       21.81      0.62 o 
  -1   1   6        0.48        1.22      0.11 o 
   0   1   6       36.81       40.23      0.86 o 
   1   1   6       57.81       54.87      2.20 o 
   2   1   6        1.02        1.19      0.21 o 
   3   1   6        0.70        0.86      0.20 o 
   4   1   6        0.31        0.29      0.29 o 
  -9   2   6        6.65        5.52      0.39 o 
  -8   2   6        0.50        0.95      0.25 o 
  -7   2   6      150.55      140.73      4.24 o 
  -6   2   6      320.64      313.04      9.21 o 
  -5   2   6       52.94       47.86      1.55 o 
  -4   2   6       14.60       13.82      0.50 o 
  -3   2   6      297.13      301.11      6.15 o 
  -2   2   6       89.43       87.95      1.62 o 
  -1   2   6       13.02       15.69      0.31 o 
   0   2   6        1.16        1.53      0.14 o 
   1   2   6        3.56        3.26      0.18 o 
   2   2   6        1.66        2.27      0.28 o 
   3   2   6        0.74        1.17      0.23 o 
   4   2   6        0.59        0.55      0.33 o 
  -9   3   6       13.37       14.58      0.64 o 
  -8   3   6       10.70       10.32      0.48 o 
  -7   3   6        1.93        3.14      0.39 o 
  -6   3   6        6.34        6.80      0.35 o 
  -5   3   6      287.08      262.94      6.31 o 
  -4   3   6        0.30        0.24      0.12 o 
  -3   3   6      107.30      123.28      2.56 o 
  -2   3   6       39.18       39.13      1.05 o 
  -1   3   6       49.77       47.24      0.82 o 
   0   3   6        0.22        0.17      0.16 o 
   1   3   6        2.78        2.80      0.17 o 
   2   3   6        0.07        0.00      0.16 o 
   3   3   6        1.62        1.57      0.23 o 
   4   3   6        0.02       -0.01      0.29 o 
  -9   4   6       26.37       35.57      1.25 o 
  -8   4   6       28.34       28.59      1.49 o 
  -7   4   6       46.34       50.82      1.63 o 
  -6   4   6      101.34      101.16      3.54 o 
  -5   4   6      143.09      135.48      3.30 o 
  -4   4   6       46.33       48.23      1.29 o 
  -3   4   6       12.15       13.98      0.35 o 
  -2   4   6       20.33       27.00      0.61 o 
  -1   4   6       57.94       55.56      1.05 o 
   0   4   6        2.61        2.71      0.18 o 
   1   4   6        0.06        0.17      0.11 o 
   2   4   6        0.45        0.75      0.23 o 
   3   4   6        2.49        2.78      0.22 o 
   4   4   6        1.09        0.73      0.33 o 
  -9   5   6        1.83        3.19      0.38 o 
  -8   5   6        0.12        0.50      0.25 o 
  -7   5   6        3.40        3.23      0.31 o 
  -6   5   6      124.01      110.55      4.15 o 
  -5   5   6       20.85       21.96      0.62 o 
  -4   5   6       60.73       67.91      1.69 o 
  -3   5   6        0.80        1.90      0.13 o 
  -2   5   6        6.92        5.71      0.18 o 
  -1   5   6        1.87        2.42      0.16 o 
   0   5   6       21.28       20.21      0.58 o 
   1   5   6       21.51       24.43      0.68 o 
   2   5   6       17.20       19.57      1.02 o 
   3   5   6        0.00       -0.19      0.19 o 
   4   5   6        1.13        2.07      0.41 o 
  -8   6   6        0.39        0.42      0.23 o 
  -7   6   6       30.16       29.30      1.01 o 
  -6   6   6       45.12       45.36      1.45 o 
  -5   6   6       15.15       12.80      0.41 o 
  -4   6   6       35.41       33.36      0.88 o 
  -3   6   6       17.75       16.69      0.41 o 
  -2   6   6       60.33       51.97      1.30 o 
  -1   6   6       42.97       44.56      0.97 o 
   0   6   6      627.45      600.43     13.94 o 
   1   6   6        3.87        4.30      0.31 o 
   2   6   6        0.56        0.80      0.23 o 
   3   6   6       19.07       21.15      0.79 o 
  -8   7   6        1.31        1.57      0.47 o 
  -7   7   6        2.49        2.63      0.28 o 
  -6   7   6       16.63       15.53      0.59 o 
  -5   7   6        1.18        1.50      0.17 o 
  -4   7   6       23.11       20.83      0.50 o 
  -3   7   6      119.93      108.27      2.02 o 
  -2   7   6        0.13        0.08      0.18 o 
  -1   7   6      215.12      198.37      4.01 o 
   0   7   6       63.67       61.53      1.63 o 
   1   7   6      208.14      187.60      3.85 o 
   2   7   6        0.77        1.13      0.24 o 
   3   7   6       18.83       18.31      0.72 o 
  -8   8   6        0.09       -0.03      0.29 o 
  -7   8   6        3.86        3.68      0.28 o 
  -6   8   6        0.89        0.95      0.21 o 
  -5   8   6        3.72        2.91      0.20 o 
  -4   8   6        0.99        1.41      0.14 o 
  -3   8   6        1.08        1.14      0.14 o 
  -2   8   6       33.43       30.99      0.72 o 
  -1   8   6        0.00        0.40      0.17 o 
   0   8   6       85.14       83.39      2.04 o 
   1   8   6        3.07        3.29      0.26 o 
   2   8   6        0.93        0.75      0.24 o 
   3   8   6        4.23        3.90      0.43 o 
  -8   9   6        1.32        1.40      0.40 o 
  -7   9   6        2.70        3.20      0.46 o 
  -6   9   6        6.98        6.56      0.77 o 
  -5   9   6        1.62        0.80      0.16 o 
  -4   9   6        0.16        0.13      0.16 o 
  -3   9   6        0.81        1.89      0.17 o 
  -2   9   6       25.21       24.58      0.60 o 
  -1   9   6       14.23       14.68      0.36 o 
   0   9   6       19.99       24.02      0.53 o 
   1   9   6        6.85        6.35      0.25 o 
   2   9   6        6.66        6.26      0.37 o 
  -7  10   6        2.13        1.56      0.38 o 
  -6  10   6       47.51       53.05      1.70 o 
  -5  10   6        5.83        4.77      0.24 o 
  -4  10   6        0.54        0.01      0.13 o 
  -3  10   6        2.19        3.02      0.20 o 
  -2  10   6        0.04       -0.07      0.13 o 
  -1  10   6        0.91        0.97      0.15 o 
   0  10   6       19.11       17.22      0.41 o 
   1  10   6        0.39        0.29      0.16 o 
   2  10   6        2.26        2.44      0.32 o 
  -7  11   6        0.13       -0.09      0.32 o 
  -6  11   6       39.97       41.21      1.89 o 
  -5  11   6       42.77       47.07      1.24 o 
  -4  11   6       34.55       32.74      0.89 o 
  -3  11   6        0.07        0.34      0.16 o 
  -2  11   6       33.59       34.00      0.91 o 
  -1  11   6        0.50        0.81      0.14 o 
   0  11   6        0.78        0.80      0.15 o 
   1  11   6        0.54        0.67      0.17 o 
   2  11   6        0.00       -0.20      0.32 o 
  -7  12   6        6.00        7.17      0.55 o 
  -6  12   6        0.49        0.31      0.33 o 
  -5  12   6      162.99      154.14      4.60 o 
  -4  12   6        3.34        3.80      0.51 o 
  -3  12   6       23.65       26.00      0.74 o 
  -2  12   6        7.56        7.09      0.31 o 
  -1  12   6       19.60       17.73      0.47 o 
   0  12   6        3.21        3.44      0.19 o 
   1  12   6        5.06        5.37      0.25 o 
  -6  13   6        3.64        3.56      0.38 o 
  -5  13   6        8.48       10.14      0.61 o 
  -3  13   6        0.31        0.23      0.18 o 
  -2  13   6        0.44        0.87      0.18 o 
  -1  13   6       10.31       10.02      0.33 o 
   0  13   6        2.87        3.67      0.23 o 
   1  13   6       14.91       16.37      0.55 o 
  -6  14   6        3.54        4.06      0.50 o 
  -5  14   6        3.12        3.00      0.33 o 
  -3  14   6        0.10        0.55      0.35 o 
  -2  14   6        4.08        4.49      0.25 o 
  -1  14   6       18.42       18.85      0.51 o 
   0  14   6        7.82        8.18      0.74 o 
  -5  15   6        1.44        1.86      0.38 o 
  -3  15   6        1.07        0.84      0.38 o 
  -2  15   6        0.66        0.19      0.33 o 
  -1  15   6        0.71        1.09      0.43 o 
  -9   1   7        8.28       10.35      0.51 o 
  -8   1   7        1.73        2.71      0.31 o 
  -7   1   7        8.68        7.91      0.39 o 
  -6   1   7      150.62      141.74      4.25 o 
  -5   1   7      173.01      159.87      4.76 o 
  -4   1   7        4.69        4.07      0.24 o 
  -3   1   7       59.30       53.29      2.31 o 
  -2   1   7      130.09      120.19      2.44 o 
  -1   1   7       63.24       56.78      1.19 o 
   0   1   7        2.80        3.48      0.16 o 
   1   1   7        0.25        0.31      0.23 o 
   2   1   7        7.89        6.05      0.31 o 
   3   1   7        1.76        2.34      0.41 o 
  -9   2   7        1.52        3.11      0.38 o 
  -8   2   7        7.84        8.56      0.43 o 
  -7   2   7        0.06        0.01      0.22 o 
  -6   2   7      267.40      256.76      7.59 o 
  -5   2   7       22.30       22.22      0.77 o 
  -4   2   7        9.87        9.71      0.39 o 
  -3   2   7       54.65       50.64      1.86 o 
  -2   2   7      248.26      233.62      4.51 o 
  -1   2   7       13.87       13.83      0.31 o 
   0   2   7        0.27        0.43      0.14 o 
   1   2   7       15.63       14.48      0.54 o 
   2   2   7        1.10        1.18      0.22 o 
   3   2   7        8.34        9.08      0.58 o 
  -9   3   7        3.62        4.83      0.44 o 
  -8   3   7        6.83        5.64      0.34 o 
  -7   3   7        0.29        0.00      0.20 o 
  -6   3   7       63.91       58.24      3.02 o 
  -5   3   7      183.94      177.86      5.28 o 
  -4   3   7      167.60      150.89      4.48 o 
  -3   3   7       43.39       45.91      1.00 o 
  -2   3   7        0.56        1.00      0.12 o 
  -1   3   7       51.97       51.79      1.10 o 
   0   3   7       27.98       30.38      0.98 o 
   1   3   7       19.78       21.32      0.75 o 
   2   3   7       11.58       11.43      0.50 o 
   3   3   7        0.13        0.42      0.29 o 
  -9   4   7        2.62        3.26      0.55 o 
  -8   4   7        0.84        0.63      0.23 o 
  -7   4   7        6.30        6.08      0.34 o 
  -6   4   7        1.30        0.80      0.22 o 
  -5   4   7       32.36       32.78      0.88 o 
  -4   4   7       44.42       44.79      1.16 o 
  -3   4   7      111.82       93.53      2.72 o 
  -2   4   7       74.40       65.66      1.39 o 
  -1   4   7       10.18       10.92      0.31 o 
   0   4   7        2.28        2.23      0.48 o 
   1   4   7        2.52        3.14      0.39 o 
   2   4   7       20.16       20.44      1.07 o 
  -9   5   7        9.67       10.02      0.73 o 
  -8   5   7        3.40        3.83      0.35 o 
  -7   5   7        7.05        6.58      0.35 o 
  -6   5   7        1.38        1.06      0.18 o 
  -5   5   7       15.62       16.70      0.50 o 
  -4   5   7        9.30        9.30      0.41 o 
  -3   5   7        6.00        6.54      0.22 o 
  -2   5   7        4.49        4.02      0.18 o 
  -1   5   7       45.45       46.49      1.02 o 
   0   5   7        7.91        6.92      0.29 o 
   1   5   7        0.33        0.97      0.26 o 
   2   5   7        2.21        2.46      0.46 o 
  -9   6   7        0.14        0.07      0.38 o 
  -8   6   7        0.67        0.76      0.39 o 
  -7   6   7       12.62       13.51      0.56 o 
  -6   6   7        0.40        0.45      0.15 o 
  -5   6   7        0.57        0.49      0.15 o 
  -4   6   7       23.72       25.41      0.70 o 
  -3   6   7        6.65        7.30      0.29 o 
  -2   6   7       49.74       52.43      1.14 o 
  -1   6   7       11.74       12.63      0.36 o 
   0   6   7       18.45       22.21      0.65 o 
   1   6   7       14.11       13.05      0.47 o 
   2   6   7        5.33        5.68      0.36 o 
  -9   7   7        0.00       -0.16      0.38 o 
  -8   7   7        0.00       -0.05      0.23 o 
  -7   7   7        2.41        2.99      0.50 o 
  -6   7   7        1.26        2.69      0.23 o 
  -5   7   7        0.84        0.47      0.16 o 
  -4   7   7        7.90        7.21      0.28 o 
  -3   7   7       43.82       43.91      1.14 o 
  -2   7   7       10.07        9.88      0.30 o 
  -1   7   7        2.75        4.34      0.35 o 
   0   7   7       55.21       62.26      1.57 o 
   1   7   7       36.64       32.82      0.79 o 
  -8   8   7        1.00        1.14      0.28 o 
  -7   8   7        0.77        0.86      0.24 o 
  -6   8   7        0.03        0.18      0.16 o 
  -5   8   7       19.19       18.47      0.55 o 
  -4   8   7      202.49      174.97      5.40 o 
  -3   8   7        0.00        0.01      0.13 o 
  -2   8   7        0.75        0.84      0.17 o 
  -1   8   7      104.63       94.80      1.78 o 
   0   8   7      181.49      161.92      2.97 o 
   1   8   7       21.97       21.26      0.56 o 
  -8   9   7        0.02       -0.33      0.33 o 
  -7   9   7        0.01       -0.21      0.21 o 
  -6   9   7        0.98        1.53      0.20 o 
  -5   9   7       22.05       18.16      0.61 o 
  -4   9   7        3.53        3.60      0.23 o 
  -3   9   7       26.68       26.39      0.64 o 
  -2   9   7        6.00        5.08      0.20 o 
  -1   9   7       44.07       45.09      0.91 o 
   0   9   7       51.99       45.29      0.92 o 
   1   9   7        5.52        4.81      0.24 o 
  -7  10   7        1.38        2.64      0.57 o 
  -6  10   7       18.74       19.36      0.60 o 
  -5  10   7       11.66       10.87      0.39 o 
  -4  10   7        8.52        6.83      0.38 o 
  -3  10   7       12.89       11.87      0.36 o 
  -2  10   7        8.84        7.87      0.25 o 
  -1  10   7        0.37        0.47      0.14 o 
   0  10   7        8.46        6.55      0.24 o 
   1  10   7        4.17        3.27      0.50 o 
  -7  11   7        9.79       15.03      0.85 o 
  -6  11   7        7.54        7.66      0.33 o 
  -5  11   7       79.17       82.83      2.59 o 
  -4  11   7       15.58       14.70      0.61 o 
  -3  11   7        0.44        0.57      0.16 o 
  -2  11   7        1.53        1.54      0.17 o 
  -1  11   7        9.29       10.43      0.31 o 
   0  11   7        3.28        3.41      0.23 o 
   1  11   7        5.80        3.99      0.50 o 
  -6  12   7       11.00       11.64      0.69 o 
  -5  12   7       33.47       35.82      1.24 o 
  -4  12   7       13.31       13.94      0.61 o 
  -3  12   7        5.53        4.56      0.24 o 
  -2  12   7        3.92        3.99      0.19 o 
  -1  12   7        0.61        0.60      0.16 o 
  -6  13   7       52.08       55.95      2.49 o 
  -5  13   7        0.22        0.29      0.24 o 
  -4  13   7       13.86       16.38      0.68 o 
  -3  13   7        0.04       -0.15      0.15 o 
  -2  13   7        2.68        2.51      0.22 o 
  -1  13   7        2.47        3.64      0.37 o 
  -3  14   7        1.56        3.41      0.55 o 
  -2  14   7       10.18        9.71      0.48 o 
  -8   0   8       22.29       19.74      1.07 o 
  -7   0   8        7.61        7.80      0.57 o 
  -6   0   8      316.49      307.70     12.84 o 
  -5   0   8       59.36       59.54      2.62 o 
  -4   0   8       63.69       66.47      2.89 o 
  -3   0   8        6.47        7.49      0.46 o 
  -1   0   8       61.17       58.90      1.77 o 
   0   0   8        0.39        0.24      0.20 o 
   1   0   8       23.19       22.74      1.13 o 
  -8   1   8       10.94       12.22      0.85 o 
  -7   1   8       74.76       73.79      2.80 o 
  -6   1   8        0.19        0.49      0.25 o 
  -5   1   8       55.91       57.57      1.80 o 
  -4   1   8        0.02        0.03      0.17 o 
  -3   1   8       11.32       12.09      0.46 o 
  -2   1   8       19.47       19.06      0.46 o 
  -1   1   8        0.16        0.33      0.13 o 
   0   1   8        8.88        8.04      0.26 o 
   1   1   8        0.02        0.11      0.20 o 
  -8   2   8        0.52        0.52      0.24 o 
  -7   2   8       12.88       12.94      0.54 o 
  -6   2   8       28.47       29.01      0.99 o 
  -5   2   8       71.77       73.48      2.26 o 
  -4   2   8        1.80        2.42      0.21 o 
  -3   2   8        0.01       -0.08      0.14 o 
  -2   2   8       11.97        9.93      0.32 o 
  -1   2   8        1.49        2.46      0.33 o 
   0   2   8        0.19       -0.07      0.20 o 
   1   2   8        0.16        0.42      0.31 o 
  -8   3   8       26.36       28.23      1.01 o 
  -7   3   8       12.61       13.82      0.64 o 
  -6   3   8       97.39       96.92      4.23 o 
  -5   3   8       11.32       13.27      0.73 o 
  -4   3   8        0.31        0.90      0.18 o 
  -3   3   8        1.16        2.24      0.22 o 
  -2   3   8        5.71        5.48      0.29 o 
  -1   3   8        5.20        5.10      0.29 o 
   0   3   8       10.61       10.59      0.46 o 
   1   3   8        1.00        1.00      0.35 o 
  -8   4   8        1.57        3.00      0.35 o 
  -7   4   8       19.01       18.84      0.74 o 
  -6   4   8        2.84        3.16      0.30 o 
  -5   4   8        3.13        2.88      0.22 o 
  -4   4   8        1.71        0.92      0.19 o 
  -3   4   8       12.59       12.44      0.41 o 
  -2   4   8       10.65       10.34      0.35 o 
  -1   4   8        0.09       -0.04      0.16 o 
   0   4   8       33.25       35.97      1.17 o 
   1   4   8        0.48        0.84      0.38 o 
  -8   5   8       16.46       17.02      0.68 o 
  -7   5   8       33.33       34.12      1.16 o 
  -6   5   8       24.11       24.90      0.87 o 
  -5   5   8       38.12       39.78      1.06 o 
  -4   5   8       25.24       25.14      0.71 o 
  -3   5   8        0.54        0.97      0.18 o 
  -2   5   8        2.13        2.39      0.20 o 
  -1   5   8       73.51       79.00      1.92 o 
   0   5   8       24.32       25.95      0.73 o 
  -8   6   8       19.20       20.21      0.78 o 
  -7   6   8        1.59        1.90      0.28 o 
  -6   6   8        0.04        0.08      0.16 o 
  -5   6   8        2.63        3.20      0.28 o 
  -4   6   8        1.62        2.09      0.28 o 
  -3   6   8      104.65       98.37      3.79 o 
  -2   6   8       11.85       11.65      0.35 o 
  -1   6   8       81.94       79.29      1.69 o 
   0   6   8        2.87        4.37      0.24 o 
  -8   7   8        5.76        6.35      0.57 o 
  -7   7   8       18.84       20.19      0.76 o 
  -6   7   8       18.32       18.53      0.57 o 
  -5   7   8       12.34       14.06      0.46 o 
  -4   7   8       91.83       84.72      2.63 o 
  -3   7   8       14.84       15.60      0.51 o 
  -2   7   8       22.70       24.05      0.60 o 
  -1   7   8        5.24        4.71      0.24 o 
   0   7   8      153.57      150.08      2.79 o 
  -7   8   8        0.29        0.31      0.22 o 
  -6   8   8        0.09        0.36      0.17 o 
  -5   8   8        7.89        8.12      0.42 o 
  -4   8   8       14.14       14.46      0.48 o 
  -3   8   8       65.67       67.02      1.46 o 
  -2   8   8        1.77        1.98      0.19 o 
  -1   8   8       11.55       10.32      0.31 o 
   0   8   8       13.63       12.26      0.79 o 
  -7   9   8        1.72        2.86      0.44 o 
  -6   9   8        0.65        0.92      0.19 o 
  -5   9   8        2.31        3.46      0.38 o 
  -4   9   8        7.57        5.86      0.29 o 
  -3   9   8       16.20       15.82      0.45 o 
  -2   9   8        2.45        2.97      0.21 o 
  -1   9   8        7.01        5.70      0.23 o 
  -7  10   8        0.14        0.10      0.23 o 
  -6  10   8        0.75        0.77      0.26 o 
  -5  10   8       10.04        9.43      0.47 o 
  -4  10   8        5.93        5.71      0.60 o 
  -3  10   8        0.20        0.36      0.16 o 
  -2  10   8        0.11        0.08      0.14 o 
  -6  11   8        7.28        7.12      0.42 o 
  -5  11   8        5.78        5.41      0.36 o 
  -4  11   8        1.01        0.87      0.27 o 
  -3  11   8        0.33        0.48      0.18 o 
  -2  11   8        1.23        0.85      0.36 o 
  -5  12   8        0.73        0.53      0.40 o 
  -4  12   8        0.84        1.79      0.45 o 
  -3  12   8        0.25        0.63      0.34 o 
  -7   1   9        0.24        0.16      0.24 o 
  -6   1   9      233.39      233.52      6.93 o 
  -5   1   9       26.55       27.52      0.94 o 
  -4   1   9        6.74        6.32      0.31 o 
  -3   1   9        0.04       -0.11      0.14 o 
  -2   1   9       52.79       53.29      1.34 o 
  -1   1   9        6.29        5.56      0.31 o 
   0   1   9        0.12        0.32      0.30 o 
  -7   2   9       19.39       19.06      0.72 o 
  -6   2   9        0.86        1.44      0.28 o 
  -5   2   9      151.31      144.66      9.86 o 
  -4   2   9       23.86       22.24      0.77 o 
  -3   2   9       27.52       24.94      0.75 o 
  -2   2   9        7.34        7.79      0.37 o 
  -1   2   9        7.84        6.41      0.34 o 
  -7   3   9        6.72        7.27      0.58 o 
  -6   3   9       43.94       43.12      1.41 o 
  -5   3   9        1.90        2.91      0.29 o 
  -4   3   9        0.07       -0.05      0.31 o 
  -3   3   9       32.67       28.99      0.96 o 
  -2   3   9       16.17       14.61      0.57 o 
  -1   3   9        6.20        5.45      0.33 o 
  -7   4   9        2.36        2.56      0.32 o 
  -6   4   9        0.21        0.30      0.21 o 
  -5   4   9       36.74       36.44      1.19 o 
  -4   4   9       15.44       13.11      0.76 o 
  -3   4   9        3.12        3.48      0.36 o 
  -2   4   9        2.93        3.96      0.37 o 
  -1   4   9        8.52        9.38      0.44 o 
  -7   5   9        3.33        3.58      0.28 o 
  -6   5   9        9.88        9.37      0.43 o 
  -5   5   9        0.01       -0.06      0.33 o 
  -4   5   9       64.02       69.80      3.10 o 
  -3   5   9       19.21       18.55      0.68 o 
  -2   5   9        8.78        8.68      0.43 o 
  -7   6   9        3.51        3.62      0.37 o 
  -6   6   9        8.15        9.74      0.44 o 
  -5   6   9       20.15       20.09      0.78 o 
  -4   6   9       19.84       21.72      0.82 o 
  -3   6   9        2.47        3.32      0.22 o 
  -2   6   9        0.29        0.59      0.18 o 
  -7   7   9        8.84        9.03      0.60 o 
  -6   7   9        1.81        2.23      0.59 o 
  -5   7   9        0.01       -0.04      0.21 o 
  -4   7   9        1.63        1.10      0.46 o 
  -3   7   9        2.92        3.70      0.21 o 
  -2   7   9        3.32        4.07      0.56 o 
  -1   7   9        6.40        5.53      0.50 o 
  -7   8   9       28.59       38.58      1.80 o 
  -6   8   9        5.53        7.24      0.60 o 
  -5   8   9        1.45        0.74      0.26 o 
  -4   8   9        0.72        1.00      0.21 o 
  -3   8   9        3.12        3.01      0.35 o 
  -2   8   9        2.57        5.12      0.59 o 
  -4   9   9        3.73        3.08      0.44 o 
  -3   9   9        8.89        9.15      0.46 o 
  -6   0  10       38.61       44.17      2.05 o 
  -5   0  10       77.22       86.43      3.75 o 
  -4   0  10        5.84        6.74      0.50 o 
  -3   0  10        6.04        5.94      0.44 o 
  -2   0  10        6.85        6.46      0.47 o 
  -6   1  10       27.95       30.57      1.49 o 
  -5   1  10       26.39       28.26      1.20 o 
  -4   1  10        0.78        1.08      0.19 o 
  -3   1  10        0.10        0.18      0.22 o 
  -2   1  10        5.64        5.53      0.50 o 
  -6   2  10       13.66       15.01      0.85 o 
  -5   2  10       20.61       23.14      0.82 o 
  -4   2  10        6.11        5.23      0.32 o 
  -3   2  10        8.49        7.50      0.48 o 
  -6   3  10       19.29       21.47      1.10 o 
  -4   3  10        5.85        5.54      0.46 o 
  -6   4  10        1.25        1.55      0.38 o 
                                                 
